# Supplementary material for: Validating a Computational Framework for Ionic Electrodiffusion with Cortical Spreading Depression as a Case Study
Source: eNeuro. 2022 Apr 22;9(2):ENEURO.0408-21.2022. doi: 10.1523/ENEURO.0408-21.2022 (PMC9045477; doi:10.1523/ENEURO.0408-21.2022)
Supplement: Extended Data 1 — Supplementary material. Download Extended Data 1, TEX file. [file enu-eN-MNT-0408-21-s05.tex]

\documentclass[fleqn,11pt]{wlscirep}
\usepackage[round]{natbib}
\usepackage[utf8]{inputenc}
\usepackage[T1]{fontenc}
\usepackage{todonotes}
\usepackage{booktabs}
\usepackage{amsmath}
\usepackage{enumitem}
\usepackage{rotating}
\usepackage{multicol}

% Comments
\newcommand{\ada}[1]{{\todo[inline, color=blue!20]{ADA: #1}}} % Ada
\newcommand{\mer}[1]{{\todo[inline, color=magenta!20]{MER: #1}}} % Marie

% Common formatting symbols
\newcommand{\inner}[2]{\langle #1, #2 \rangle}

% Common math symbols
\newcommand{\R}{\mathbb{R}}
\newcommand{\N}{\mathbb{N}}
\newcommand{\foralls}{\forall\,}
\newcommand{\dx}{\,\mathrm{d}x}
\newcommand{\ds}{\,\mathrm{d}s}
\newcommand{\dt}{\,\mathrm{d}t}

\newcommand{\K}{\text{K}}
\newcommand{\Na}{\text{Na}}
\newcommand{\Cl}{\text{Cl}}
\newcommand{\Glu}{\text{Glu}}
\newcommand{\kLeak}{\text{k,Leak}}
\newcommand{\KLeak}{\text{K,Leak}}
\newcommand{\NaLeak}{\text{Na,Leak}}
\newcommand{\ClLeak}{\text{Cl,Leak}}
\newcommand{\NaP}{\text{NaP}}
\newcommand{\NMDA}{\text{NMDA}}
\newcommand{\GHK}{\text{GHK}}
\newcommand{\HH}{\text{HH}}
\newcommand{\KIR}{{\rm K}_{\rm ir} 4.1}
\newcommand{\HtO}{{\rm H}_2 \rm O_{ge}}
\newcommand{\KDR}{\text{KDR}}
\newcommand{\KA}{\text{KA}}
\newcommand{\ATP}{\text{ATP}}
\newcommand{\norm}[1]{\lVert #1 \rVert}
\newcommand{\T}[1]{\text{#1}}

% Math operators
\DeclareMathOperator{\Div}{\nabla \cdot}
\DeclareMathOperator{\Grad}{\nabla}
\DeclareMathOperator{\dde}{\frac{\partial}{\partial \epsilon}}
\DeclareMathOperator{\ddt}{\frac{\partial}{\partial \mathit{t}}}

\begin{document}

\section{Extended data: Methods}

The mathematical model for CSD through cerebral
tissue outlined below is introduced by Mori and coauthors~\citep{mori2015,
Oconnel2016, tuttle2019computational}. The tissue of interest is represented as a
domain $\Omega \in \mathbb{R}^d$, with $d=1,2,3$.  Moreover, the tissue is
composed of $N$ interpenetrating compartments.  We assume that $r=N$ always
denotes the ECS, and that other compartments communicates directly with the ECS
only.  Throughout this note, we will consider three compartments ($N=3$),
namely a neuron compartment (r=1, denoted by n), a glial compartment (r=2,
denoted by g) and an extracellular compartment (r=3, denoted by e). Consider
time $t \in (0, T]$.

\subsection{Governing equations} We will consider the following system of
coupled, time-dependent, nonlinear PDEs. Find the
\emph{volume fraction} $\alpha_{\rm r}: \Omega \times (0, T] \rightarrow \R$ such
that for each $t \in (0, T]$:
\begin{align}
    \label{eq:alpha:r}
    \frac{\partial \alpha_{\rm r}}{\partial t} &=
    -\gamma_{\rm rN} w_{\rm rN}
    && \quad \text{ in } \Omega
    \quad  r = 1, \dots, N-1, \\
    \label{eq:alpha:N}
    \frac{\partial \alpha_{\rm N}}{\partial t} &=
    \sum_{r=1}^{N-1} \gamma_{\rm rN} w_{\rm rN}
    && \quad \text{ in } \Omega.
\end{align}
The \emph{transmembrane water flux} $w_{\rm rN}$ between compartment $r$ and
the ECS is driven by osmotic and oncotic pressure, and will be
discussed further in Section \ref{sec:sub:memmech}. The coefficient
$\gamma_{\rm rN}$ (m$^{-1}$) represents the area of cell membrane between
compartment $r$ and the ECS per unit volume of tissue. By definition
we have that
\begin{align}
  \label{eq:alpha:N:sum}
    \alpha_{\rm N} = 1 - \sum_{\rm r} \alpha_{\rm r} && \quad \text{ in } \Omega \quad  r = 1, \dots, N-1.
\end{align}
For each ion species $k \in K$, find
the \emph{ion concentrations} $[k]_{\rm r}: \Omega \times (0, T] \rightarrow \N$
(mol/m$^3$) and the \emph{electrical potentials} $\phi_{\rm r}: \Omega \times (0, T]
\rightarrow \R$ (V) such that for each $t \in (0, T]$:
\begin{align}
    \label{eq:concentration:r}
    \frac{\partial (\alpha_{\rm r} [k]_{\rm r})}{\partial t} + \nabla \cdot {J}_{\rm r}^k &= -
    \gamma_{\rm rN} {J}_{\rm rN}^k
    && \quad \text{ in } \Omega
    \quad r = 1, \dots, N-1, \\
    \label{eq:concentration:N}
     \frac{\partial (\alpha_{\rm N} [k]_{\rm N})}{\partial t} +  \nabla \cdot {J}_{\rm N}^k&= 
     \sum_{r=1}^{N-1} \gamma_{\rm rN} {J}_{\rm rN}^k
     && \quad \text{ in } \Omega,
\end{align}
where ${J}_{\rm r}^k: \Omega \times (0, T] \rightarrow \R^d$ is the
  \emph{ion flux density} (mol/(m$^2$s)) for each ion species $k$. The
  \emph{transmembrane ion flux density} (mol/(m$^2$s)) $J_{rN}^k$ for
  each ion species $k$ is subject to modelling, and will be discussed
  further in Section \ref{sec:sub:memmech}.  Note
  that~\eqref{eq:concentration:r}--\eqref{eq:concentration:N} follow
  from first principles and express conservation of ion concentrations
  for the bulk of each region.  Moreover, we assume that the ion flux
  densities (and \emph{a--fortiori} the ion concentrations and
  electrical potentials) satisfy:
\begin{align}
    \label{eq:phi:r}
    \gamma_{\rm rN} C_{\rm rN} \phi_{\rm rN} &= z^0_r F a_{\rm r} + \alpha_{\rm r} F \sum_k z_k [k]_{\rm r}
    && \quad \text{ in } \Omega
    \quad r = 1,\dots, N-1, \\
    \label{eq:phi:N}
    - \sum_{\rm r}^{N-1} \gamma_{\rm rN} C_{\rm rN} \phi_{\rm rN} &= z^0_N F a_{\rm N} + \alpha_{\rm N} F \sum_k z_k [k]_{\rm N}
    && \quad \text{ in } \Omega,
\end{align}
where $z^k$ is the \emph{valence} of ion species $k$, and $C_{\rm rN}$ is the
\emph{membrane capacitance} (F/m$^2$) of the membrane between compartment $r$
and the ECS. The immobile charge density is given by $z^0_r F a_{\rm r}$ where
$z^0_r$ and $a_{\rm r}$ denote the valence and amount of immobile solutes in
compartment $r$, respectively. The immobile ions represent ions that
are not tracked explicitly, and include organic ions such as soluble proteins
and sugars, and constituents of the intracellular and extracellular matrix. The
immobile ions are assumed not to cross the membrane of diffuse within the
compartments. They will however contribute to the osmotic pressure across the
membrane (c.f.~Section~\ref{sec:sub:memmech}).

In this paper, we assume that the ion flux densities can be expressed in
terms of the ion concentrations, the electrical potentials, and the volume
fractions as:
\begin{align}
  \label{eq:fluxJ:r}
  {J}_{\rm r}^k
  &= - D_{\rm r}^k \nabla[k]_{\rm r}
    - \frac{D_{\rm r}^{k,*} z^k}{ \psi}[k]_{\rm r} \nabla \phi_{\rm r},
    \quad && r = 1,\dots, N.
\end{align}
Here, the constant $\psi = R T F^{-1}$ combines \emph{Faraday's constant} $F$,
the \emph{absolute temperature} $T$, and the \emph{gas constant} $R$.
Furthermore, $D_{\rm r}^{k,*}$ denotes the \emph{effective diffusion coefficient} of
ion species $k$ in the region $r$ and may be a given constant or e.g.~a
spatially varying scalar field dependent of $\alpha_{\rm r}$.  In particular, we let
the effective diffusive coefficients $D_{\rm r}^{k,*}$ be:
\begin{align}
    D_{\rm r}^{k,*} &= D_{\rm r}^k \chi_{\rm r} \alpha_{\rm r} \quad r = 1,\dots, N-1, \\
    D_{\rm N}^{k,*} &= D_{\rm N}^k \alpha_{\rm N},
\end{align}
where $D_{\rm r}^{k}$ is the diffusion coefficient of ion species $k$ in region
$r$ and $\chi_{\rm r}$ represents the cellular gap junctions in region $r$.
The ionic flux density, i.e.~the flow rate of ions per
unit area, is thus modelled as the sum of three terms: (i) the diffusive
movement of ions due to ionic gradients $- D_{\rm r}^{k,*} \Grad [k]_{\rm r}$, (ii) the ion
concentrations that are transported via electrical potential gradients,
i.e.~the ion migration $- D_{\rm r}^{k,*} z^k \psi^{-1} [k]_{\rm r} \Grad \phi_{\rm r}$ where
$D_{\rm r}^{k,*} \psi^{-1}$ is the \emph{electrochemical mobility} and (iii) the convective
movement $\alpha_{\rm r} {u}_{\rm r}[k]_{\rm r}$ of ions.
Equations~\eqref{eq:alpha:r}--\eqref{eq:phi:N} with insertion
of~\eqref{eq:fluxJ:r}, thus constitutes a system of $|N||K| +
2|N| + 1$ equations for the $|N||K| + 2|N| + 1$ unknown scalar fields.
Appropriate initial conditions, boundary conditions, and importantly membrane
mechanisms must be set in order to close the system.

\subsection{Membrane mechanisms}
\label{sec:sub:memmech}
The transmembrane water flux $w_{\rm rN}$ is driven by a combination of
osmotic and oncotic pressures, and can be expressed as:
\begin{align}
    \label{eq:w:r}
    w_{\rm rN} &= \eta_{\rm r}(RT(\frac{a_{\rm N}}{\alpha_{\rm N}} + \sum_k [k]_{\rm N}
        - \frac{a_{\rm r}}{\alpha_{\rm r}} - \sum_k [k]_{\rm r}) \quad r = 1,\dots, N-1.
\end{align}
Here, the terms $\sum_k [k]_{\rm r}$ denotes the contribution from the temporal
and spatially varying ion concentration fields (the osmotic pressure), and the
terms $\frac{a_{\rm N}}{\alpha_{\rm N}}$ denote the contribution from the
immobile ions (known as oncotic pressure) to the total pressure.

The intracellular and extracellular potentials across the membrane is coupled
by letting $\phi_{\rm rN}$ be the jump in the electrical potential across the membrane
between compartment $r$ and the ECS. Thus, the membrane potential can be
expressed as the difference between the intracellular and extracellular
potentials:
\begin{align}
    \label{eq:phi:M}
    \phi_{\rm rN} &= \phi_{\rm N} - \phi_{\rm r} \quad r = 1,\dots, N-1.
\end{align}
The leak currents ($I^{\kLeak}_{\rm r}$, A/m$^2$) of ion species $k$ over the membrane
between the intracellular and extracellular compartments are modeled as:
\begin{align} 
    \label{eq:mem:leak}
    I^{\kLeak}_{\rm r} &= g^{\kLeak}_{\rm r} (\phi_{\rm rN} - E^k_{\rm r}) \quad &r = 1,\dots, N-1,\\
    E^{k}_{\rm r} &= \frac{RT}{F z_k} \ln(\frac{[k]_{\rm N}}{[k]_{\rm r}}) \quad &r = 1,\dots, N-1,
\end{align}
where $E^k_{\rm r}$ (V) denotes the Nernst potential, whereas the leak
conductances ($g^{\kLeak}_{\rm r}$, S/m$^2$) are listed in Table
\ref{table:params:mem}. The glial cells are more inclined to absorb
than to release K$^+$.  Therefore, the conductance for the
K$^+$ inward rectifier current ($\KIR$, A/m$^2$) is modelled as an
expression depending on the extracellular and intracellular ion
concentrations for the glial cell. Following~\cite{steinberg2005},
the $\KIR$ conductance ($g^{\KIR}$, S/m$^2$) is modelled as:
\begin{align}
    \label{eq:mem:KIR:g}
    g^{\KIR} &= g^{\KIR}_0 \sqrt{\frac{[\K]_{\rm e}}{[\K]_{\rm e}^0}} \frac{1 +
    \exp(\frac{18.5}{42.5})}{1 + \exp(\frac{\phi_{\rm ge} - E_{\rm g}^\K + 18.5}{42.5})}
    \times \frac{1 + \exp(\frac{-118.6 + E_{\rm g}^{\K,0}}{44.1})}
    {1 + \exp(\frac{-118.6 + \phi_{\rm ge}}{44.1})}
\end{align}
where $g^{\KIR}_0$ (S/m$^{2}$) is the resting membrane conductance,
and corresponds to the conductance when $\phi_{\rm ge} = E_{\rm g}^\K = E_{\rm g}^{\K, 0} $ and
$[K]_{\rm e} = [K]_{\rm e}^0$.  The value of $g^{\KIR}_0$ can be found in Table
\ref{table:params:mem}.

The voltage-dependent Na$^+$ and K$^+$ conductances are simulated using the
classical Hodgkin-Huxley kinetic description. The current-voltage relation for
the voltage-gated current ($I^{k,\GHK}$, A/m$^{2}$) of ion species $k$ over
the neuron membrane is described by the Goldman-Hodgkin-Katz (GHK) current
equation:
\begin{align}
    I^{k,\GHK} = g^{k,\GHK} m^p h^q
    \frac{F \mu \left( [k]_{\rm e} - [k]_{\rm n} \exp^{-\mu}\right)}
    {1 - \exp^{-\mu}}.
\end{align}
Here, $\mu = \frac{F \phi_{\rm ne}}{R T}$ is a dimensionless value, while
$g^{k,\GHK}$ (m/s) denotes the product of membrane permeability and
conductance. The gating variables $m$ and $h$ describe the proportion of open
voltage--gated ion channels, and are governed by the following ODEs:
\begin{align}
    \label{ODE:gating}
    \frac{\partial m}{\partial t} &= \alpha_m(\phi_{\rm ne})(1 - m) - \beta_m(\phi_{\rm ne})m , \\
    \frac{\partial h}{\partial t} &= \alpha_h(\phi_{\rm ne})(1 - h) - \beta_h(\phi_{\rm ne})h ,
\end{align}
where the activation rate functions $\alpha_m : \R \rightarrow \R$ and
$\beta_m: \R \rightarrow \R$, and the inactivation rate functions $\alpha_h :
\R \rightarrow \R$ and $\beta_h: \R \rightarrow \R$, are specified for each
current in Table \ref{table:currents:mem}. The gating variable for the NMDA
receptor is determined by $y$, which is governed by the following ODEs:
\begin{align}
    \label{ODE:gating:yD1D2}
    \frac{\partial y}{\partial t} &= k_1 D_1 - k1 f^{\Glu} y,\\
    \frac{\partial D_1}{\partial t} &= k_1 f^{\Glu} y + k_4 D_2 - (k_2 + k_3)D_1, \\
    \frac{\partial D_2}{\partial t} &= k_3 D_1 - k_4 D_2,
\end{align}
where $k_1, k_2, k_3$ and $k_4$ are transition rates between the
states.  We have included four voltage gated currents in the neuron
membrane, namely \emph{persistent Na$^+$ current} (NaP),
\emph{K$^+$ delayed rectifier current} (KDR), \emph{the transient
  K$^+$ current} (KA), and \emph{N-methyl-D-aspartate} (NMDA).
\begin{table}[ht!]
\begin{center}
    \begin{tabular}{lcclcc}
        \toprule
        Current (A/m$^{2}$) & Permeability (m/s) & Gates & Voltage dependent
        rate constants & Ref. \\
        \midrule
        $I^{\NaP}$ & $2.0\times 10^{-7}$ & m$^2$ h &
        $\alpha_m = \frac{1}{6(1 + \exp(-0.143 \phi_{\rm ne} - 5.67))}$  & \cite{kager2000simulated, yao2011}\\
        & & & $\beta_m = \frac{1}{6} - \alpha_m$ & \\
        & & & $\alpha_h = 5.12\times 10^{-8} \exp(-0.056\phi_{\rm ne} - 2.94)$ & \\
        & & & $\beta_h = 1.6 \times 10^{-6}\frac{1}{(1 + \exp(-0.2 \phi_{\rm
        ne} - 8)}$ \\
        \midrule
        $I^{\KDR}$ & $1.0\times 10^{-5}$  & m & $\alpha_m = 0.016\frac{- \phi_{\rm ne}
        - 34.9} {\exp(-0.2 \phi_{\rm ne} - 6.98)- 1}$ & \cite{kager2000simulated, yao2011}\\
        & & & $\beta_m = 0.25 \exp(-0.025\phi_{\rm ne} - 1.25)$ & \\
        \midrule
        $I^{\KA}$  & $2.0\times 10^{-6}$ & m$^2$ h & $\alpha_m = 0.02\frac{-
        \phi_{\rm ne} - 56.9} {\exp(-0.1 \phi_{\rm ne} - 56.9) - 1}$  & \cite{kager2000simulated, yao2011}\\
        & & & $\beta_m = 0.0175 \frac{\phi_{\rm ne} + 29.9} {\exp(0.1\phi_{\rm ne} + 29.9) - 1}$ & \\
        & & & $\alpha_h = 0.016\exp(-0.05\phi_{\rm ne} - 4.61)$ \\
        & & & $\beta_h = 0.5\frac{1} {\exp(-0.2\phi_{\rm ne} - 11.98) + 1}$\\
        \midrule
        $I^{\NMDA}$  & $1.0 \times 10^{-7}$ & $G_{\rm G} F_{\rm G} y$ &
        $G_{\rm G} = (1 + 0.28 e^{-0.062
        \phi_{\rm ne}}([\rm Mg]_{\rm e}/3.57))^{-1}$  &
        \cite{tuttle2019computational} \\
        & & & $F_{\rm G} =
        \frac{[\Glu]_{\rm e}^{1.5}}{[\Glu]_{\rm e}^{1.5} + (2.3e3)^{1.5}}$ \\
        \bottomrule
\end{tabular}
    \caption{Permeability, gates and voltage dependent expressions for the
    activation rates ($\alpha$) and the inactivation rates ($\beta$) for the
    persistent Na$^+$ current (NaP), the K$^+$ delayed rectifier current
    (KDR) and the transient K$^+$ current (KA) in the neuron membrane and
    model for the NMDA receptor current.}
    \label{table:currents:mem}
\end{center}
\end{table}
The \Na$^+$/\K$^+$-ATPase (ATP) occur in both the neuron and glial membrane.
The pump exchanges 2 K$^+$ ions for 3 Na$^+$ ions, and the pump currents
($I^{\ATP}_{\rm n}$ and $I^{\ATP}_{\rm g}$, A/m$^{2}$) over the neuronal and
glial membranes, respectively, are modelled as:
\begin{align}
    I^{\ATP}_{\rm n} = \frac{\hat{I}_{\rm n}}{(1 + \frac{m_{\K}}{[\K]_{\rm e}})^2
    (1 + \frac{m_{\Na}}{[\Na]_{\rm n}})^3}, \quad 
    I^{\ATP}_{\rm g} = \frac{\hat{I}_{\rm g}}{(1 + \frac{m_{\K}}{[\K]_{\rm e}})^2
    (1 + \frac{m_{\Na}}{[\Na]_{\rm g}})^3}.
\end{align}
The Na$^+$, K$^+$, Cl$^-$ co-transporters (NaKCl) occur in the glial
membrane only, and the co-transporter current $I^{\rm NaKCl}$ (A/m$^{2}$) over
the glial membrane is modelled as:
\begin{align}
    I^{\rm NaKCl} &= g^{\rm NaKCl} \ln{\left(\frac{[\Na]_{\rm g} [\K]_{\rm g}
    [\Cl]_{\rm g}^2}{[\Na]_{\rm e} [\K]_{\rm e} [\Cl]_{\rm e}^2}\right)}
\end{align}
Glutamate exchange between the neurons, the glial cells and the extracellular
space is modelled through the following expressions:
\begin{align*}
    J_{\T{syn}}^{\T{\Glu}} &= A_{\rm r} \frac{[\Glu]_{\rm n}}{[\Glu]_{\rm n} + \epsilon}
    f_{\T{syn}}(\phi_{\rm ne}),\\
    J_{\T{ne}}^{\Glu} &= \nu B_{\rm e}([\Glu]_{\rm e} - R_{\rm n} [\Glu]_{\rm n}), R_{\rm n} = R_{\rm e} R_{\rm g}, \\
    J_{\T{ge}}^{\Glu} &= (1 - \nu)B_{\rm e}([\Glu]_{\rm e} - R_{\rm n} [\Glu]_{\rm g}),\\
    J_{\T{gn}}^{\Glu} &= B_{\rm g}([\Glu]_{\rm g} - R_{\rm g} [\Glu]),
\end{align*}
where $A_{\rm r}$ denotes the release rate of glutamate, $\epsilon$ denotes
the saturation constant, $\nu$ denotes the reabsorption rate
percentage, and $B_{\rm e}$ and $B_{\rm g}$ denote the decay and cycle rate,
respectively. Moreover, $R_{\rm e}$ and $R_{\rm g}$ denote the ECS and glial
fractions, respectively. Finally, we have that:
\begin{align*}
    f_{\T{syn}}(\phi_{\rm ne}) = 0.76 e^{-0.0044(\phi_{\rm ne} - 8.66)^2}.
\end{align*}
In summary, the total currents over the neuron and glial membrane is
modelled by \eqref{eq:totmem:fluxes}. In order to convert the currents
(A/m$^{2}$) to ion fluxes (mol/(m$^{2}$s)), we multiply the currents
by the valence $z_k$ and divide by Faraday's constant $F$:
\begin{equation}
\begin{aligned}
    \label{eq:totmem:fluxes}
    J^{\Na}_{\rm ne} &= \frac{z^{\Na}}{F}\left( I^{\NaP} + I^{\NaLeak}_{\rm n} +
    3I^{\ATP}_{\rm n} + \frac{2}{3} I^{\NMDA}\right) \\
    J^{\K}_{\rm ne} &=  \frac{z_{\K}}{F}\left(I^{\KDR} + I^{\KA} + I^{\KLeak}_{\rm n} -
    2I^{\ATP}_{\rm n} + \frac{1}{3} I^{\NMDA}\right)\\
    J^{\Cl}_{\rm ne} &= \frac{z_{\Cl}}{F}\left(I^{\ClLeak}_{\rm n}\right) \\
    J^{\Glu}_{\rm ne} &= - J_{\T{syn}}^{\Glu} + J_{\T{ne}}^{\Glu} + J_{\T{gn}}^{\Glu}\\
    J^{\Na}_{\rm ge} &= \frac{z^{\Na}}{F}\left(I^{\NaLeak}_{\rm g} + 3 I^{\ATP}_{\rm g} + I^{\rm NaKCl}\right)\\
    J^{\K}_{\rm ge} &=  \frac{z^{\K}}{F}\left(I^{\KIR} - 2 I^{\ATP}_{\rm g} + I^{\rm NaKCl} \right) \\
    J^{\Cl}_{\rm ge} &= \frac{z^{\Cl}}{F}\left(I^{\ClLeak}_{\rm g} + 2I^{\rm NaKCl} \right) \\
    J^{\Glu}_{\rm ge} &= J_{\T{ge}}^{\T{\Glu}} - J_{\T{gn}}^{\Glu}
\end{aligned}
\end{equation}

\subsection{Parameter values}
\label{sec:methods:params}
The parameter values are as given in Table~\ref{table:params} (tissue
parameters) and in Table~\ref{table:params:mem} (membrane model
parameters) unless otherwise specified.
\begin{table}[ht!]
\begin{center}
    \begin{tabular}{  l  c  c  c  c }
        \toprule
        Parameter & Symbol &  Value & Unit & Ref. \\
        \midrule
        Temperature &$T$ & $310$ & K & --\\
        Faraday's constant &$F$ & $96485 $ & C/mol & --  \\
        Gas constant &$R$ & $8.3145$ & J/(mol K) & -- \\
        Area of neuron membrane &$\gamma_{\rm ne}$ &
        $5.3849\times 10^{5}$ & 1/m & * \\
        Area of glial membrane &$\gamma_{\rm ge}$ &
        $6.3849\times 10^{5}$ & 1/m &  \cite{Oconnel2016} \\
        Capacitance neuron &$C_{\rm ne}$ & $7.5 \times 10^{-3}$ & F/m$^2$  &  \cite{kager2000simulated} \\
        Capacitance glial  &$C_{\rm ge}$ & $7.5 \times 10^{-3}$ & F/m$^2$  &  \cite{kager2000simulated} \\
        Hydraulic permeability &$\eta_{\rm ne}$ &  $5.4\times 10^{-10}$
        & m$^4$/(mol s) & \cite{Oconnel2016} \\
        Hydraulic permeability &$\eta_{\rm ge}$ &  $5.4\times 10^{-10}$
        & m$^4$/(mol s) & \cite{Oconnel2016} \\
        Diffusion coefficient $\Na^+$ &$D^{\Na}$ & $1.33\times 10^{-9}$ & m$^2$/s &  \cite{hille2001} \\
        Diffusion coefficient $\K^+$ &$D^{\K}$ & $1.96\times 10^{-9}$ & m$^2$/s &  \cite{hille2001} \\
        Diffusion coefficient $\Cl^+$ &$D^{\Cl}$ & $2.03\times 10^{-9}$ & m$^2$/s &  \cite{hille2001} \\
        Diffusion coefficient $\Glu$ &$D^{\Glu}$ & $7.6 \times 10^{-10}$ &
        m$^2$/s & \cite{tuttle2019computational}\\
        Diffusion scaling factor neuron  & $\chi_{\rm n}$ & $0$ & -- & \cite{Oconnel2016} \\
        Diffusion scaling factor glial  & $\chi_{\rm g}$ & $0.05$ & -- & * \\
        Valence $\Na^+$ &$z^{\Na}$ & $1$ & -- & -- \\
        Valence $\K^+$ &$z^{\K}$ & $1$ & -- &   -- \\
        Valence $\Cl^-$ &$z^{\Cl}$ & $-1$ & -- & -- \\
        Valence $\Glu$ &$z^{\Glu}$ & $0$ & -- & -- \\
        \bottomrule
\end{tabular}
    \caption{Tissue model parameters (default). We use SI base units,
      that is, Kelvin (K), Coulomb (C), mole (mol), meter (m), second
      (s), Joule (J) and Pascal (Pa). The hyphen (--) indicates
      that the parameter is dimensionless (Unit column), or that a
      standard value is used (Ref.column).}
    \label{table:params}
\end{center}
\end{table}

\begin{table}[ht!]
\begin{center}
    \begin{tabular}{  l  c  c  c  c }
        \toprule
        Parameter & Symbol & Value & Unit & Ref. \\
        \midrule
        $\Na^+$ leak conductance neuron&$g^{\NaLeak}_{\rm n}$ & $0.2$ & S/m$^{2}$ &\cite{kager2000simulated}\\
        $\K^+$ leak conductance neuron&$g^{\KLeak}_{\rm n}$ & $0.7$ & S/m$^{2}$ &\cite{kager2000simulated}\\
        $\Cl^-$ leak conductance neuron &$g^{\ClLeak}_{\rm n}$ & $2.0$ & S/m$^{2}$ &\cite{kager2000simulated}\\
        $\Na^+$ leak conductance glial &$g^{\NaLeak}_{\rm g}$ & $0.072$ & S/m$^{2}$ & \cite{ostby2009astrocytic}\\
        $\Cl^-$ leak conductance glial &$g^{\ClLeak}_{\rm g}$ & $0.5$ & S/m$^{2}$ &\cite{ostby2009astrocytic}\\
        $\KIR$ resting conductance glial &$ g^{\KIR}_0$ & $1.3$ & S/m$^{2}$ & \cite{steinberg2005}\\
        Maximum NaKCl rate &$g^{\rm NaKCl}$ & $8.13 \times 10^{-4}$ & A/m$^{2}$ & \cite{Oconnel2016}\\
        NMDA maximum conductance &$g^{\rm NMDA}$ & $1.0 \times 10^{-7}$ &
        S/m$^{2}$ &\cite{tuttle2019computational}\\
        Maximum pump rate neuron &$\hat{I}_{\rm n}$ &$0.1372$ & A/m$^{2}$ &\cite{yao2011}\\
        Maximum pump rate glial &$\hat{I}_{\rm g}$ & $0.0372$ & A/m$^{2}$ &\cite{Oconnel2016}\\
        Threshold for pump $[\Na]_i$ &$m_{\Na}$ & $7.7$ & mol/m$^{3}$ &\cite{yao2011}\\
        Threshold for pump $[\K]_{\rm e}$ &$m_{\K}$ & $2.0$ & mol/m$^{3}$ &\cite{yao2011}\\
        ECS magnesium & [Mg]$_\T{e}$ & $2.0$ & mol/m$^{3}$
        &\cite{tuttle2019computational}\\
        Transition rate & $k_1$ & $3.94$ & 1/s &\cite{tuttle2019computational}\\
        Transition rate & $k_2$ & $1.94$ & 1/s &\cite{tuttle2019computational}\\
        Transition rate & $k_3$ & $0.0213$ & 1/s &\cite{tuttle2019computational}\\
        Transition rate & $k_4$ & $0.00277$ & 1/s &\cite{tuttle2019computational}\\
        Reabsorbtion rate percentage &$\nu$ & $0.1$ & -- &\cite{tuttle2019computational} \\
        Release rate &$A_{\T{r}}$ & $0.1$ & mol/(m$^3$s) & * \\
        Decay rate &$B_{\T{e}}$ & $1/42$ & 1/s &\cite{tuttle2019computational}\\
        Cycle rate &$B_{\T{g}}$ & $1/84$ & 1/s &\cite{tuttle2019computational}\\
        Glial fraction &$R_{\T{g}}$ & $1.0 \times 10^{-3}$ & -- &\cite{tuttle2019computational}\\
        ECS fraction &$R_{\T{e}}$ & $1.0 \times 10^{-3}$ & -- &\cite{tuttle2019computational}\\
        Saturation constant &$\epsilon$ & $22.99 \times 10^{-3}$ & mol/(m$^3$) &\cite{tuttle2019computational}\\
        \bottomrule
\end{tabular}
    \caption{Membrane model parameters (default). We use SI base units; that is,
      meter (m), second (s), mole (mol), Siemens (S) and ampere
      (A).}
    \label{table:params:mem}
\end{center}
\end{table}

\subsection{Boundary conditions}
The boundary conditions will strongly depend on the problem of interest. If not
otherwise stated, we assume that no ion flux leave at exterior
boundary $\partial \Omega$, that is:
\begin{align}
    \label{bc:ionflux}
    {J}^{k}_{\rm r}({x},t) &= 0
    && \quad \text{ at } \partial \Omega
    \quad r = 1, \dots, N
\end{align}

\subsection{Initial conditions}
\label{sec:methods:ic}

The initial conditions for the PDE system $\alpha_{\rm r}({x},0) = \alpha_{\rm
r}^0$, and $[k]_{\rm r}({x},0) = [k]_{\rm r}^0$ are set such that the system is
in steady state without stimuli. Specifically, we calibrate the model by
starting out with the initial conditions in Table~\ref{table:inits}, and let
the model run for 10 000 s without stimuli. We write $\alpha_{\rm
r}({x_i},10000)$ and $[k]_{\rm r}({x_i},10000)$ with $x_i = 5$ mm to file, and
use these values as initial conditions in the CSD simulations. We calculate
separate initial conditions for model E (reduced $\KIR$ expression). The initial
conditions for the ODE system are set in the following manner:
\begin{align}
    m^0 &= \frac{\alpha_m(\phi_{\rm ne}^0)}{\alpha_m(\phi_{\rm ne}^0) + \beta_m(\phi_{\rm ne}^0)}, \\
    h^0 &= \frac{\alpha_h(\phi_{\rm ne}^0)}{\alpha_h(\phi_{\rm ne}^0) + \beta_h(\phi_{\rm ne}^0)}, \\
    y^0 &= (k_2 k_4)/(k_1 k_3 + k_1 k_4 + k_2 k_4)  , \\
    D_1^0 &= (k_1 k_4)/(k_1 k_3 + k_1 k_4 + k_2 k_4), \\
    D_2^0 &= (k_1 k_3)/(k_1 k_3 + k_1 k_4 + k_2 k_4),
\end{align}
where $\phi_{\rm ne}^0 = \phi_{\rm n}^0 - \phi_{\rm e}^0$.
\begin{table}[!ht]
  \begin{center}
    \begin{tabular}{  l  c  c  c  c }
        \toprule
        Parameter & Symbol & Value & Unit & Ref. \\
        \midrule
        neuron volume fraction & $\alpha_{\rm n}^0$ & $0.5$ & -- & \cite{Oconnel2016} \\
        glial volume fraction& $\alpha_{\rm g}^0$ & $0.3$ & -- & \cite{Oconnel2016} \\
        $\Na^+$ concentration neuron& $[\Na]_{\rm n}^0$ & $9.3$&  mol/m$^{3}$ & \cite{Oconnel2016}  \\
        $\K^+$ concentration neuron&  $[\K]_{\rm n}^0$  & $130$& mol/m$^{3}$  & \cite{Oconnel2016}  \\
        $\Cl^-$ concentration neuron& $[\Cl]_{\rm n}^0$ & $8.7$& mol/m$^{3}$  & \cite{Oconnel2016}  \\
        $\Glu$ concentration neuron& $[\Glu]_{\rm n}^0$ & $10$ & mol/m$^{3}$  & \cite{tuttle2019computational}\\
        $\Na^+$ concentration glial& $[\Na]_{\rm g}^0$ & $14$&  mol/m$^{3}$   & \cite{Oconnel2016} \\
        $\K^+$ concentration glial&  $[\K]_{\rm g}^0$  & $130$& mol/m$^{3}$   & \cite{Oconnel2016} \\
        $\Cl^-$ concentration glial& $[\Cl]_{\rm g}^0$ & $8.5$& mol/m$^{3}$   & \cite{Oconnel2016} \\
        $\Glu$ concentration glial&  $[\Glu]_{\rm g}^0$ & $1.0 \times 10^{-3}$ & mol/m$^{3}$ &\cite{tuttle2019computational}\\
        $\Na^+$ concentration ECS&   $[\Na]_{\rm e}^0$ & $140.5$& mol/m$^{3}$   & \cite{Oconnel2016} \\
        $\K^+$ concentration ECS&    $[\K]_{\rm e}^0$  & $4$& mol/m$^{3}$     & \cite{Oconnel2016} \\
        $\Cl^-$ concentration ECS&   $[\Cl]_{\rm e}^0$ & $113 $& mol/m$^{3}$  & \cite{Oconnel2016} \\
        $\Glu$ concentration ECS&    $[\Glu]_{\rm e}^0$ & $1.0 \times 10^{-5}$ & mol/m$^{3}$ &\cite{tuttle2019computational}\\
        %potential neuron &   $\phi_{\rm n}^0$ & $-0.0685 $& V & * \\
        %potential glial &   $\phi_{\rm g}^0$ & $-0.082 $& V & * \\
        %potential ECS &   $\phi_{\rm e}^0$ & $0.0 $& V & -- \\
        \bottomrule
    \end{tabular}
    \caption{Initial values for calibration of the state variables. We use SI base units;
      that is, meter (m), and mole (mol). The hyphen (--) indicates that the
      parameter is dimensionless.}
    \label{table:inits}
\end{center}
\end{table}

\subsection{Triggering mechanisms}
\label{sec:methods:triggers}
We consider three different mechanisms for triggering CSD:
\begin{itemize}[]
\setlength{\itemsep}{0em}
    \item
    Excitatory fluxes: we add excitatory fluxes to the membrane
    model~\eqref{eq:totmem:fluxes} for the neuron for Na$^+$, K$^+$ and
    Cl$^-$ (i.e.~$k = {\Na^+, \K^+, \Cl^-}$) in the following manner:
    \begin{align}
        \label{eq:stimuli:electrical:1}
        I_{\rm ex}^k & = G(E^k - \phi_{\rm ne}),\\
        \label{eq:stimuli:electrical:2}
        G &= G_{\rm max}\cos^2(\pi x / (2L_E)) \sin(\pi t/T_E),
    \end{align}
        for $t < t_E$ and $L_E - 2 < x < L_E$, otherwise $G = 0$. We set $L_E =
    2.0\times10^{-5}$ m, $t_E = 2$ s, and $G_{\rm max} = 5.0$ S/m$^2$.

  \item
    Topical application of K$^+$: we increase
    the extracellular K$^+$ and Cl$^-$ in the first
    $0.001$ m ($1$mm) of the computational domain. In particular, we set the
    initial concentrations of $\K^+$ and $\Cl^-$ such that:
    \begin{align}
        [\K]_{\rm e}^0(x) &= 20 \text{ if } x < L_E, \text{ else } [\K]_{\rm
        e}^0(x) \text{ is given by Table~\ref{table:inits}}, \\
        [\Cl]_{\rm e}^0(x) &= 20 \text{ if } x < L_E, \text{ else } [\Cl]_{\rm
        e}^0(x) \text{ is given by Table~\ref{table:inits}},
    \end{align}
    with $L_E = 0.001$ m.

  \item Disabled \Na$^+$/\K$^+$-ATPase:
    we disable the neuron and glial pumps in the first $1$ mm of our
    domain.
    \begin{align}
        I_{\rm n}(x) &= 0 \text{ if } x < L_E \text{ and } t < T_E, \text{ else }
        I_{\rm n}(x) \text { is given by Table~\ref{table:params:mem}}, \\
        I_{\rm g}(x) &= 0 \text{ if } x < L_E \text{ and } t < T_E, \text{ else } I_{\rm g}(x)
        \text { is given by Table~\ref{table:params:mem}}, \\
    \end{align}
    with $L_E = 0.001$m and $t_E = 2$s and where $I_{\rm n}(x) = I_{\rm n}^{\rm default}$
    and $I_{\rm g}(x) = I_{\rm g}^{\rm default}$ are the default values for the maximum
    neuronal and glial pump rate listed in ,
    respectively.
\end{itemize}

\clearpage
\newpage

\bibliographystyle{unsrtnat}
%\bibliography{references}

\newpage

\begin{thebibliography}{57}
\providecommand{\natexlab}[1]{#1}
\providecommand{\url}[1]{\texttt{#1}}
\expandafter\ifx\csname urlstyle\endcsname\relax
  \providecommand{\doi}[1]{doi: #1}\else
  \providecommand{\doi}{doi: \begingroup \urlstyle{rm}\Url}\fi

\bibitem[Hille et~al.(2001)]{hille2001}
Bertil Hille et~al.
\newblock \emph{Ion channels of excitable membranes}, volume 507.
\newblock Sinauer Sunderland, MA, 2001.

\bibitem[Kager et~al.(2000)Kager, Wadman, and Somjen]{kager2000simulated}
Hans Kager, Wytse~J Wadman, and George~G Somjen.
\newblock Simulated seizures and spreading depression in a neuron model
  incorporating interstitial space and ion concentrations.
\newblock \emph{Journal of neurophysiology}, 84\penalty0 (1):\penalty0
  495--512, 2000.

\bibitem[Mori(2015)]{mori2015}
Yoichiro Mori.
\newblock A multidomain model for ionic electrodiffusion and osmosis with an
  application to cortical spreading depression.
\newblock \emph{Physica D: Nonlinear Phenomena}, 308:\penalty0 94--108, 2015.

\bibitem[{\O}stby et~al.(2009){\O}stby, {\O}yehaug, Einevoll, Nagelhus, Plahte,
  Zeuthen, Lloyd, Ottersen, and Omholt]{ostby2009astrocytic}
Ivar {\O}stby, Leiv {\O}yehaug, Gaute~T Einevoll, Erlend~A Nagelhus, Erik
  Plahte, Thomas Zeuthen, Catherine~M Lloyd, Ole~P Ottersen, and Stig~W Omholt.
\newblock Astrocytic mechanisms explaining neural-activity-induced shrinkage of
  extraneuronal space.
\newblock \emph{PLoS computational biology}, 5\penalty0 (1):\penalty0 e1000272,
  2009.

\bibitem[O’Connell and Mori(2016)]{Oconnel2016}
Rosemary O’Connell and Yoichiro Mori.
\newblock Effects of glia in a triphasic continuum model of cortical spreading
  depression.
\newblock \emph{Bulletin of mathematical biology}, 78\penalty0 (10):\penalty0
  1943--1967, 2016.

\bibitem[Steinberg et~al.(2005)Steinberg, Wang, Huang, and
  Miura]{steinberg2005}
Benjamin Steinberg, YQ~Wang, Huaxiong Huang, and R~Miura.
\newblock Spatial buffering mechanism: Mathematical model and computer
  simulations.
\newblock \emph{Math. Biosci. Eng}, 2:\penalty0 675--702, 2005.

\bibitem[Tuttle et~al.(2019)Tuttle, Riera~Diaz, and
  Mori]{tuttle2019computational}
Austin Tuttle, Jorge Riera~Diaz, and Yoichiro Mori.
\newblock A computational study on the role of glutamate and nmda receptors on
  cortical spreading depression using a multidomain electrodiffusion model.
\newblock \emph{PLoS computational biology}, 15\penalty0 (12):\penalty0
  e1007455, 2019.

\bibitem[Yao et~al.(2011)Yao, Huang, and Miura]{yao2011}
Wei Yao, Huaxiong Huang, and Robert~M Miura.
\newblock A continuum neuronal model for the instigation and propagation of
  cortical spreading depression.
\newblock \emph{Bulletin of mathematical biology}, 73\penalty0 (11):\penalty0
  2773--2790, 2011.

\end{thebibliography}

\end{document}
