# Supplementary material for: Validating a Computational Framework for Ionic Electrodiffusion with Cortical Spreading Depression as a Case Study
Source: eNeuro. 2022 Apr 22;9(2):ENEURO.0408-21.2022. doi: 10.1523/ENEURO.0408-21.2022 (PMC9045477; doi:10.1523/ENEURO.0408-21.2022)
Supplement: Extended Data 2 — Code. Download Extended Data 2, ZIP file. [file enu-eN-MNT-0408-21-s01.zip]

Archive with 8 entries (7 files):
- code/
- code/run_CSD_simulation.py
- code/problems.py
- code/README.md
- code/solver_BDF2.py
- code/plotter.py
- code/problem_base.py
- code/make_plots_compare.py
